# Supplementary material for: Expression, Localization and Prognosis Association of MEP50 in Breast Cancer
Source: Cancers (Basel). 2022 Sep 29;14(19):4766. doi: 10.3390/cancers14194766 (PMC9563057; doi:10.3390/cancers14194766)
Supplement: Supplementary file 1 [file cancers-14-04766-s001.zip]

Archive with 1 entries (1 files):
- cancers-1923618-supplementary.pdf
